# Supplementary material for: Solvent-Free Determination of Selected Polycyclic Aromatic Hydrocarbons in Plant Material Used for Food Supplements Preparation: Optimization of a Solid Phase Microextraction Method
Source: Molecules. 2023 Aug 8;28(16):5937. doi: 10.3390/molecules28165937 (PMC10459292; doi:10.3390/molecules28165937)
Supplement: Supplementary file 1 [file molecules-28-05937-s001.zip]

Archive with 1 entries (1 files):
- molecules-2508729-supplementary.pdf
